# Supplementary material for: Bacillus thuringiensis Spores and Cry3A Toxins Act Synergistically to Expedite Colorado Potato Beetle Mortality
Source: Toxins (Basel). 2021 Oct 21;13(11):746. doi: 10.3390/toxins13110746 (PMC8624055; doi:10.3390/toxins13110746)
Supplement: Supplementary file 1 [file toxins-13-00746-s001.zip]

Archive with 3 entries (2 files):
- toxins-1394438-supplementary/
- toxins-1394438-supplementary/Supplementary material - figures.pdf
- toxins-1394438-supplementary/Supplementary materials Table S1.xlsx
