# Supplementary material for: Bacillus thuringiensis Spores and Cry3A Toxins Act Synergistically to Expedite Colorado Potato Beetle Mortality
Source: Toxins (Basel). 2021 Oct 21;13(11):746. doi: 10.3390/toxins13110746 (PMC8624055; doi:10.3390/toxins13110746)
Supplement: Supplementary file 1 [file toxins-13-00746-s001.zip › toxins-1394438-supplementary/Supplementary materials Table S1.xlsx]

## Sheet: Table 1 - loci for QRT-PCR
Table S1 Loci used for expression analysis
Locus	Description	Sequence reference	Process/Putative Role / Function (information from UniProt / references)	Forward primer	Reverse primer	References
Rp4	reference	KC190033.1	Housekeeping	AAAGAAACGAGCATTGCCCTTCCG	TTGTCGCTGACACTGTAGGGTTGA	Shi XQ, Guo WC, Wan PJ, Zhou LT, Ren XL, Ahmat T, Fu KY, Li GQ. Validation of reference genes for expression analysis by quantitative real-time PCR in Leptinotarsa decemlineata (Say). BMC Res Notes. 2013 Mar 13;6:93. doi: 10.1186/1756-0500-6-93. PMID: 23497596; PMCID: PMC3600673.
Rp18	reference	KC190034.1	Housekeeping	TAGAATCCTCAAAGCAGGTGGCGA	AGCTGGACCAAAGTGTTTCACTGC	Shi XQ, Guo WC, Wan PJ, Zhou LT, Ren XL, Ahmat T, Fu KY, Li GQ. Validation of reference genes for expression analysis by quantitative real-time PCR in Leptinotarsa decemlineata (Say). BMC Res Notes. 2013 Mar 13;6:93. doi: 10.1186/1756-0500-6-93. PMID: 23497596; PMCID: PMC3600673.
galactose-specific c-type lectin	Immunity	XM_023172132.1	Immune response/Recognition	GGAAGAGAGCATTGCGTAGAA	AGATCTGCACAGACAACGTATC	*
prophenoloxidase (PPO)	Immunity	XM_023157035.1	Immune response, melanization	CAGTGCCAGCTGTTTGTTATG	TGTCCTTGATTCCACAGAAACT	*
cathepsins b	Proteolysis	XM_023160835.1	Proteolosis/Detoxification/that take part in lysosomal destruction of endogenic and exogenic molecules	GACGGGATGCAGAGCTTATT	TGCATCTAGGAGTGGGAGAA	*
cathepsins 1	Proteolysis	XM_023167113.1	Proteolosis/Detoxification/that take part in lysosomal destruction of endogenic and exogenic molecules	GAGGGTCAAGTCGCCATAAA	ACCAGCCGCAATGATGTAA	*
proactivator polypeptide prosaposin-like protein	Detoxification	XM_023170703.1	Lipid metabolism, Sphingolipid metabolism	CGTTGTGGAAGGAGCTGTAT	CCTCAATGCACCCGGTAAA	*
cytochrome p450 monooxygenase	Detoxification	XM_023162357.1	involved in the oxidative metabolism of different molecules	GACGTCATAGCTACAACAGCAT	CTGAGATCTGTGGCCTTCTTTC	*
glutathione synthetase	Detoxification	GEEF01119768	Detoxification/Antioxidant system/glutathione (GSH) biosynthesis pathway	ATGGGGCCTCGATGAGATCAAGACGCAAC	CTTGGAAAGTAGCCTGTACGTCCACCACCTTC	Clements J, Schoville S, Peterson N, Huseth AS, Lan Q, Groves RL. RNA interference of three up-regulated transcripts associated with insecticide resistance in an imidacloprid resistant population of Leptinotarsa decemlineata. Pestic Biochem Physiol. 2017 Jan;135:35-40. doi: 10.1016/j.pestbp.2016.07.001. Epub 2016 Jul 9. PMID: 28043328.
heat shock protein 70 (HSP 70)	Stress management	KC544270.1	Molecular chaperone	GCTCTAACAGACGCGAAACTA	CTTGGAGCATCTTCTGGATCTT	*
juvenile hormone esterase	juvenile hormone metabolism	KM220570.1	catalyzes the hydrolysis of juvenile hormone	ACGACTGGTGATGATGTGATAC	CACCGCCAAACAATGCAATA	*
* primers were designed by author
